# Supplementary material for: Evaluation of RNAi and CRISPR technologies by large-scale gene expression profiling in the Connectivity Map
Source: PLoS Biol. 2017 Nov 30;15(11):e2003213. doi: 10.1371/journal.pbio.2003213 (PMC5726721; doi:10.1371/journal.pbio.2003213)
Supplement: S1 Data — All windows of 7 nucleotides of the sense strand of the shRNA were examined for correlation between pairs sharing the same seed sequence. shRNA, short hairpin RNA. (TXT) [file pbio.2003213.s005.txt]

Target 7mer Start position	q05	Quantile1	Median	Quantile3	q95
1	-0.238888	-0.0615162	0.0347191	0.138397	0.325355
2	-0.24944	-0.0721211	0.0242212	0.126648	0.319549
3	-0.244388	-0.074025	0.0185162	0.117401	0.314246
4	-0.247974	-0.077916	0.0174031	0.112788	0.310969
5	-0.252039	-0.0805134	0.014933	0.11281	0.301425
6	-0.247282	-0.0761847	0.0158804	0.116353	0.309366
7	-0.248248	-0.0760373	0.0181049	0.120214	0.310103
8	-0.243381	-0.0692736	0.0292406	0.133479	0.335282
9	-0.230435	-0.0452435	0.0548697	0.169162	0.379597
10	-0.187691	0.00968778	0.125974	0.253032	0.461455
11	-0.140095	0.0734469	0.202416	0.334039	0.524062
12	-0.127694	0.0798883	0.208675	0.336728	0.522108
13	-0.165705	0.0189566	0.130446	0.259145	0.45835
14	-0.202182	-0.0299521	0.071303	0.186119	0.389426
