# Supplementary material for: Evaluation of RNAi and CRISPR technologies by large-scale gene expression profiling in the Connectivity Map
Source: PLoS Biol. 2017 Nov 30;15(11):e2003213. doi: 10.1371/journal.pbio.2003213 (PMC5726721; doi:10.1371/journal.pbio.2003213)
Supplement: S2 Data — The fraction that are significant at a false discovery rate <0.25 is shown. For same-seed effects, a 6-nucleotide seed window was used. (TXT) [file pbio.2003213.s006.txt]

cell_id	ss6_fdr25_frac	gene_fdr25_frac
a375	0.421017	0.065059
a549	0.381081	0.0122374
ha1e	0.228736	0.00934269
hcc515	0.016353	0.0090526
hepg2	0.614063	0.00914185
ht29	0.421333	0.0208752
mcf7	0.112368	0.0291114
pc3	0.301228	0.080821
vcap	0.0324267	0.0120666
