# Supplementary material for: Evaluation of RNAi and CRISPR technologies by large-scale gene expression profiling in the Connectivity Map
Source: PLoS Biol. 2017 Nov 30;15(11):e2003213. doi: 10.1371/journal.pbio.2003213 (PMC5726721; doi:10.1371/journal.pbio.2003213)
Supplement: S3 Data — (TXT) [file pbio.2003213.s007.txt]

dataset	pc1_pct_var
"Compounds, Affy"	0.073038547
"Compounds, L1000"	0.095175521
"Overexpression, L1000"	0.114029489
"shRNAs, L1000"	0.113909548
"CGS, L1000"	0.15363496
