# Supplementary material for: Evaluation of RNAi and CRISPR technologies by large-scale gene expression profiling in the Connectivity Map
Source: PLoS Biol. 2017 Nov 30;15(11):e2003213. doi: 10.1371/journal.pbio.2003213 (PMC5726721; doi:10.1371/journal.pbio.2003213)
Supplement: S4 Data — (TXT) [file pbio.2003213.s008.txt]

Number of significant cell lines	Unmodified gene count	PC1Removed gene count
0	599	359
1	41	132
2	4	53
3	2	44
4	1	24
5	1	17
6	0	7
7	0	4
8	0	1
9	0	0
