# Supplementary material for: Evaluation of RNAi and CRISPR technologies by large-scale gene expression profiling in the Connectivity Map
Source: PLoS Biol. 2017 Nov 30;15(11):e2003213. doi: 10.1371/journal.pbio.2003213 (PMC5726721; doi:10.1371/journal.pbio.2003213)
Supplement: S7 Data — CRISPR, clustered regularly interspaced short palindromic repeat; RNAi, RNA interference. (TXT) [file pbio.2003213.s011.txt]

sig_id	pert_iname	cell_id	pert_itime	distil_cc_q75	shrna_cgs_corr	shrna_cgs_rank	qval	holdout_shrna_pval	holdout_shrna_qval	holdout_xpr_pval	holdout_xpr_qval
CGS_XPR2_pc1=0_AKT2_A375.311	AKT2	A375	96 h	0.104344	0.142818	0.320335	0.506061	0.140859	0.271339	0.43956	0.525526
CGS_XPR2_pc1=0_CAMK1_A375.311	CAMK1	A375	96 h	0.111947	0.176091	0.209631	0.382064	0.0529471	0.153799	0.157842	0.264978
CGS_XPR2_pc1=0_KRAS_A375.311	KRAS	A375	96 h	0.145662	0.314047	0.00471081	0.0358746	0.0639361	0.164793	0.138861	0.241887
CGS_XPR2_pc1=0_CRKL_A375.311	CRKL	A375	96 h	0.312735	0.214195	0.186077	0.352005	0.104895	0.228521	0.001998	0.0157891
CGS_XPR2_pc1=0_IGF2BP2_A375.311	IGF2BP2	A375	96 h	0.149546	0.17823	0.202565	0.376011	0.013986	0.0710956	0.490509	0.564711
CGS_XPR2_pc1=0_PPP2R2C_A375.311	PPP2R2C	A375	96 h	0.122503	0.0740006	0.695629	0.770538	0.016983	0.0802612	0.561439	0.623132
CGS_XPR2_pc1=0_BRAF_A375.311	BRAF	A375	96 h	0.613912	0.663251	0	0	0.000999001	0.0114261	0.000999001	0.00924789
CGS_XPR2_pc1=0_PFDN2_A375.311	PFDN2	A375	96 h	0.270621	0.147938	0.306203	0.491579	0.001998	0.0182817	0.002997	0.0215784
CGS_XPR2_pc1=0_DIDO1_A375.311	DIDO1	A375	96 h	0.442573	0.189227	0.180581	0.346017	0.001998	0.0182817	0.000999001	0.00924789
CGS_XPR2_pc1=0_ERG_A375.311	ERG	A375	96 h	0.233011	0.218655	0.0753729	0.213198	0.025974	0.099026	0.016983	0.063247
CGS_XPR2_pc1=0_RPS6_A375.311	RPS6	A375	96 h	0.523266	0.364139	0.0068045	0.0449097	0.385614	0.514008	0.000999001	0.00924789
CGS_XPR2_pc1=0_AURKB_A375.311	AURKB	A375	96 h	0.612382	0.515736	0.000785135	0.0093274	0.003996	0.0317943	0.000999001	0.00924789
CGS_XPR2_pc1=0_AKT1_A375.311	AKT1	A375	96 h	0.189625	0.21199	0.0489401	0.168718	0.978022	0.983396	0.132867	0.237839
CGS_XPR2_pc1=0_MTOR_A375.311	MTOR	A375	96 h	0.384093	0.34092	0.00209369	0.0200905	0.566434	0.695687	0.000999001	0.00924789
CGS_XPR2_pc1=0_CXCR4_A375.311	CXCR4	A375	96 h	0.148734	0.117858	0.382361	0.56286	0.335664	0.487512	0.353646	0.443649
CGS_XPR2_pc1=0_CHMP2A_A375.311	CHMP2A	A375	96 h	0.354356	0.333207	0.0023554	0.0211986	0.0739261	0.175694	0.000999001	0.00924789
CGS_XPR2_pc1=0_TGFBR1_A375.311	TGFBR1	A375	96 h	0.165228	0.0977978	0.610835	0.725672	1	1	0.43956	0.525526
CGS_XPR2_pc1=0_MTTP_A375.311	MTTP	A375	96 h	0.0763248	0.073855	0.657681	0.748396	1	1	0.647353	0.689942
CGS_XPR2_pc1=0_TP53_A375.311	TP53	A375	96 h	0.396264	0.212199	0.17273	0.334962	1	1	0.000999001	0.00924789
CGS_XPR2_pc1=0_MAPKAPK2_A375.311	MAPKAPK2	A375	96 h	0.25012	0.124742	0.378435	0.561976	1	1	0.00999001	0.0475995
CGS_XPR2_pc1=0_FN1_A375.311	FN1	A375	96 h	0.178157	0.16563	0.261973	0.452361	1	1	0.112887	0.209002
CGS_XPR2_pc1=0_TGFBR2_A375.311	TGFBR2	A375	96 h	0.183278	0.297861	0.00654279	0.0449097	0.004995	0.0365634	0.4995	0.566152
CGS_XPR2_pc1=0_TLK2_A375.311	TLK2	A375	96 h	0.289587	0.192182	0.16671	0.330086	0.596404	0.713345	0.002997	0.0215784
CGS_XPR2_pc1=0_AXL_A375.311	AXL	A375	96 h	0.19137	0.159032	0.205967	0.379952	1	1	0.138861	0.241887
CGS_XPR2_pc1=0_HDAC3_A375.311	HDAC3	A375	96 h	0.477354	-0.0042949	0.870453	0.897654	1	1	0.000999001	0.00924789
CGS_XPR2_pc1=0_SMAD2_A375.311	SMAD2	A375	96 h	0.215269	0.0861163	0.587281	0.711928	0.01998	0.0850312	0.034965	0.104895
CGS_XPR2_pc1=0_CIC_A375.311	CIC	A375	96 h	0.190267	-2	-2	2	1	1	0.0699301	0.163003
CGS_XPR2_pc1=0_HDAC1_A375.311	HDAC1	A375	96 h	0.111453	0.273864	0.0128239	0.0668191	0.581419	0.709331	0.33966	0.434541
CGS_XPR2_pc1=0_LUCIFERASE_A375.311	LUCIFERASE	A375	96 h	0.256467	-2	-2	2	1	1	1	1
CGS_XPR2_pc1=0_CDH1_A375.311	CDH1	A375	96 h	0.119282	0.111841	0.458257	0.617338	1	1	0.443556	0.528353
CGS_XPR2_pc1=0_JUN_A375.311	JUN	A375	96 h	0.258776	0.246775	0.00889819	0.0550576	0.138861	0.270336	0.011988	0.052488
CGS_XPR2_pc1=0_ERBB3_A375.311	ERBB3	A375	96 h	0.195282	0.185098	0.103376	0.255144	0.192807	0.347711	0.116883	0.213955
CGS_XPR2_pc1=0_PIK3CA_A375.311	PIK3CA	A375	96 h	0.172362	0.169815	0.315624	0.501285	0.363636	0.508887	0.0529471	0.132983
CGS_XPR2_pc1=0_EXO1_A375.311	EXO1	A375	96 h	0.335845	0.054882	0.598273	0.719494	0.001998	0.0182817	0.001998	0.0157891
CGS_XPR2_pc1=0_EGFP_A375.311	EGFP	A375	96 h	0.21865	-2	-2	2	1	1	0.048951	0.128944
CGS_XPR2_pc1=0_SMAD4_A375.311	SMAD4	A375	96 h	0.230287	0.0673506	0.384716	0.56286	0.0589411	0.163427	0.458541	0.542216
CGS_XPR2_pc1=0_PTP4A1_A375.311	PTP4A1	A375	96 h	0.170888	0.134239	0.30123	0.488882	0.193806	0.347711	0.036963	0.106929
CGS_XPR2_pc1=0_MYC_A375.311	MYC	A375	96 h	0.438088	0.371456	0.0222455	0.0986106	0.131868	0.266277	0.895105	0.914871
CGS_XPR2_pc1=0_KEAP1_A375.311	KEAP1	A375	96 h	0.454913	0.329189	0.0068045	0.0449097	1	1	0.000999001	0.00924789
CGS_XPR2_pc1=0_BCL2L1_A375.311	BCL2L1	A375	96 h	0.299423	0.0572675	0.579691	0.708511	1	1	0.003996	0.0253864
CGS_XPR2_pc1=0_CTSK_A375.311	CTSK	A375	96 h	0.317263	0.155052	0.137922	0.301197	1	1	0.00899101	0.0434789
CGS_XPR2_pc1=0_SMAD3_A375.311	SMAD3	A375	96 h	0.253278	0.233189	0.0361162	0.144953	0.43956	0.574568	0.011988	0.052488
CGS_XPR2_pc1=0_TINF2_A375.311	TINF2	A375	96 h	0.25496	0.155355	0.239466	0.425877	0.312687	0.460699	0.023976	0.0835293
CGS_XPR2_pc1=0_ZEB1_A375.311	ZEB1	A375	96 h	0.263252	0.044531	0.803455	0.858367	1	1	0.00599401	0.0340712
CGS_XPR2_pc1=0_KRT19_A375.311	KRT19	A375	96 h	0.301314	0.0564688	0.606909	0.723904	1	1	0.012987	0.0525974
CGS_XPR2_pc1=0_ACLY_A375.311	ACLY	A375	96 h	0.353135	0.249116	0.023554	0.101385	1	1	0.000999001	0.00924789
CGS_XPR2_pc1=0_LACZ_A375.311	LACZ	A375	96 h	0.357753	-2	-2	2	1	1	1	1
CGS_XPR2_pc1=0_HDAC2_A375.311	HDAC2	A375	96 h	0.219931	0.0292831	0.742738	0.808033	1	1	0.027972	0.0871435
CGS_XPR2_pc1=0_ITGA11_A375.311	ITGA11	A375	96 h	0.251349	-2	-2	2	1	1	0.011988	0.052488
CGS_XPR2_pc1=0_PLXNA1_A375.311	PLXNA1	A375	96 h	0.259402	0.0751261	0.623135	0.728627	0.127872	0.262928	0.012987	0.0525974
CGS_XPR2_pc1=0_KIT_A375.311	KIT	A375	96 h	0.126268	0.158149	0.12536	0.27785	0.0549451	0.157109	0.194805	0.309396
CGS_XPR2_pc1=0_MAST4_A375.311	MAST4	A375	96 h	0.159623	0.198926	0.0457995	0.165048	0.000999001	0.0114261	0.270729	0.37326
CGS_XPR2_pc1=0_NF1_A375.311	NF1	A375	96 h	0.163285	0.121905	0.587281	0.711928	1	1	0.0979021	0.192244
CGS_XPR2_pc1=0_EGFR_A375.311	EGFR	A375	96 h	0.160053	0.18252	0.0400419	0.156316	0.558442	0.691741	0.138861	0.241887
CGS_XPR2_pc1=0_FASN_A375.311	FASN	A375	96 h	0.2899	0.0700861	0.65297	0.745893	1	1	0.002997	0.0215784
CGS_XPR2_pc1=0_INSM2_A375.311	INSM2	A375	96 h	0.234103	-2	-2	2	1	1	0.023976	0.0835293
CGS_XPR2_pc1=0_AKT2_A549.311	AKT2	A549	96 h	0.183921	0.224566	0.155788	0.316169	0.017982	0.0802612	0.742258	0.780385
CGS_XPR2_pc1=0_AURKB_A549.311	AURKB	A549	96 h	0.460701	0.305744	0.0647327	0.19618	0.926074	0.946768	0.000999001	0.00924789
CGS_XPR2_pc1=0_CAMK1_A549.311	CAMK1	A549	96 h	0.179562	0.30115	0.016116	0.0797515	0.107892	0.232285	0.0849151	0.182202
CGS_XPR2_pc1=0_KRAS_A549.311	KRAS	A549	96 h	0.418783	0.515833	0	0	0.00599401	0.040626	0.000999001	0.00924789
CGS_XPR2_pc1=0_CRKL_A549.311	CRKL	A549	96 h	0.198963	0.274213	0.0480795	0.168718	0.267732	0.422371	0.0879121	0.184958
CGS_XPR2_pc1=0_IGF2BP2_A549.311	IGF2BP2	A549	96 h	0.15992	0.0940262	0.616438	0.726517	0.310689	0.460699	0.981019	0.987112
CGS_XPR2_pc1=0_PPP2R2C_A549.311	PPP2R2C	A549	96 h	0.234574	0.252687	0.108515	0.260224	0.004995	0.0365634	0.0809191	0.180554
CGS_XPR2_pc1=0_BRAF_A549.311	BRAF	A549	96 h	0.150144	0.171379	0.273973	0.462404	0.626374	0.730104	0.140859	0.244055
CGS_XPR2_pc1=0_PFDN2_A549.311	PFDN2	A549	96 h	0.142634	0.28683	0.00483481	0.0358985	0.314685	0.460699	0.428571	0.516197
CGS_XPR2_pc1=0_DIDO1_A549.311	DIDO1	A549	96 h	0.268347	0.343031	0	0	0.030969	0.111124	0.023976	0.0835293
CGS_XPR2_pc1=0_ERG_A549.311	ERG	A549	96 h	0.0959487	0.159555	0.183454	0.349269	1	1	0.583417	0.639775
CGS_XPR2_pc1=0_RPS6_A549.311	RPS6	A549	96 h	0.518413	0.490244	0.000268601	0.00379878	0.00899101	0.0567364	0.000999001	0.00924789
CGS_XPR2_pc1=0_AKT1_A549.311	AKT1	A549	96 h	0.173624	0.339405	0.012087	0.0641044	0.552448	0.691741	0.04995	0.12947
CGS_XPR2_pc1=0_MTOR_A549.311	MTOR	A549	96 h	0.202915	0.311515	0.00295461	0.0254757	0.010989	0.0609391	0.0649351	0.155844
CGS_XPR2_pc1=0_CXCR4_A549.311	CXCR4	A549	96 h	0.0964167	0.133704	0.417137	0.592993	0.923077	0.946768	0.357642	0.443969
CGS_XPR2_pc1=0_CHMP2A_A549.311	CHMP2A	A549	96 h	0.131416	0.238691	0.0744024	0.212476	0.016983	0.0802612	0.514486	0.578797
CGS_XPR2_pc1=0_EGFR_A549.311	EGFR	A549	96 h	0.260483	0.222546	0.150148	0.314041	0.306693	0.460699	0.016983	0.063247
CGS_XPR2_pc1=0_TGFBR1_A549.311	TGFBR1	A549	96 h	0.369831	0.219142	0.0787	0.220508	1	1	0.010989	0.0508634
CGS_XPR2_pc1=0_MTTP_A549.311	MTTP	A549	96 h	0.21467	0.152463	0.48563	0.635384	1	1	0.366633	0.453393
CGS_XPR2_pc1=0_TP53_A549.311	TP53	A549	96 h	0.388044	0.290721	0.0851464	0.235714	1	1	0.000999001	0.00924789
CGS_XPR2_pc1=0_MAPKAPK2_A549.311	MAPKAPK2	A549	96 h	0.193661	0.138692	0.392157	0.570181	1	1	0.222777	0.332626
CGS_XPR2_pc1=0_FN1_A549.311	FN1	A549	96 h	0.150228	0.153045	0.277464	0.46296	1	1	0.290709	0.389214
CGS_XPR2_pc1=0_TLK2_A549.311	TLK2	A549	96 h	0.233271	0.332024	0.00886382	0.0550576	0.284715	0.443099	0.101898	0.194963
CGS_XPR2_pc1=0_AXL_A549.311	AXL	A549	96 h	0.0806746	-0.0151796	0.992479	1	1	1	0.654346	0.695109
CGS_XPR2_pc1=0_HDAC3_A549.311	HDAC3	A549	96 h	0.316419	0.113274	0.562181	0.695699	1	1	0.035964	0.10593
CGS_XPR2_pc1=0_SMAD2_A549.311	SMAD2	A549	96 h	0.312003	0.200014	0.214612	0.386301	0.371628	0.508887	0.014985	0.059209
CGS_XPR2_pc1=0_CIC_A549.311	CIC	A549	96 h	0.105997	-2	-2	2	1	1	0.622378	0.667717
CGS_XPR2_pc1=0_HDAC1_A549.311	HDAC1	A549	96 h	0.140454	0.126373	0.377921	0.561976	0.592408	0.713345	0.106893	0.201357
CGS_XPR2_pc1=0_LUCIFERASE_A549.311	LUCIFERASE	A549	96 h	0.142011	-2	-2	2	1	1	1	1
CGS_XPR2_pc1=0_CDH1_A549.311	CDH1	A549	96 h	0.100704	0.0890848	0.764437	0.822601	1	1	0.301698	0.39898
CGS_XPR2_pc1=0_JUN_A549.311	JUN	A549	96 h	0.164657	0.39224	0.000268601	0.00379878	0.240759	0.39828	0.137862	0.241887
CGS_XPR2_pc1=0_ERBB3_A549.311	ERBB3	A549	96 h	0.165155	0.371964	0.0190706	0.0871382	0.817183	0.879673	0.213786	0.325196
CGS_XPR2_pc1=0_PIK3CA_A549.311	PIK3CA	A549	96 h	0.158612	0.257695	0.124631	0.27785	0.848152	0.890059	0.266733	0.372297
CGS_XPR2_pc1=0_EXO1_A549.311	EXO1	A549	96 h	0.262971	0.0943045	0.491002	0.638233	0.0609391	0.163998	0.030969	0.09466
CGS_XPR2_pc1=0_EGFP_A549.311	EGFP	A549	96 h	0.223551	-2	-2	2	1	1	0.24975	0.359323
CGS_XPR2_pc1=0_SMAD4_A549.311	SMAD4	A549	96 h	0.303238	0.225463	0.0923986	0.240723	0.205794	0.362119	0.015984	0.0609272
CGS_XPR2_pc1=0_PTP4A1_A549.311	PTP4A1	A549	96 h	0.165603	0.124968	0.369863	0.560456	0.684316	0.77501	0.393606	0.484899
CGS_XPR2_pc1=0_MYC_A549.311	MYC	A549	96 h	0.332348	0.217893	0.0494225	0.168718	0.23976	0.39828	0.987013	0.990069
CGS_XPR2_pc1=0_KEAP1_A549.311	KEAP1	A549	96 h	0.196107	0.107094	0.75047	0.813466	1	1	0.037962	0.108847
CGS_XPR2_pc1=0_BCL2L1_A549.311	BCL2L1	A549	96 h	0.168491	0.475832	0.000537201	0.00664786	1	1	0.466533	0.548029
CGS_XPR2_pc1=0_CTSK_A549.311	CTSK	A549	96 h	0.240865	0.292861	0.0504969	0.170231	1	1	0.0849151	0.182202
CGS_XPR2_pc1=0_SMAD3_A549.311	SMAD3	A549	96 h	0.250811	0.184083	0.0956218	0.244825	1	1	0.0639361	0.154592
CGS_XPR2_pc1=0_TINF2_A549.311	TINF2	A549	96 h	0.174505	0.244719	0.071985	0.209603	0.544456	0.68714	0.0759241	0.173235
CGS_XPR2_pc1=0_ZEB1_A549.311	ZEB1	A549	96 h	0.332366	0.278787	0.0588235	0.183901	1	1	0.001998	0.0157891
CGS_XPR2_pc1=0_KRT19_A549.311	KRT19	A549	96 h	0.238577	-0.102027	0.976095	0.982712	1	1	0.026973	0.0871435
CGS_XPR2_pc1=0_ACLY_A549.311	ACLY	A549	96 h	0.280827	0.101254	0.576685	0.708511	1	1	0.021978	0.0800098
CGS_XPR2_pc1=0_HDAC2_A549.311	HDAC2	A549	96 h	0.286965	-0.0132761	0.899812	0.92472	1	1	0.00899101	0.0434789
CGS_XPR2_pc1=0_ITGA11_A549.311	ITGA11	A549	96 h	0.198531	-2	-2	2	1	1	0.115884	0.213332
CGS_XPR2_pc1=0_PLXNA1_A549.311	PLXNA1	A549	96 h	0.172784	0.312938	0.017459	0.0823069	0.0729271	0.175601	0.350649	0.442063
CGS_XPR2_pc1=0_KIT_A549.311	KIT	A549	96 h	0.185849	0.188426	0.328499	0.514792	0.37962	0.514008	0.564436	0.623132
CGS_XPR2_pc1=0_MAST4_A549.311	MAST4	A549	96 h	0.217831	0.312771	0.0112812	0.0632174	0.000999001	0.0114261	0.0559441	0.13943
CGS_XPR2_pc1=0_TGFBR2_A549.311	TGFBR2	A549	96 h	0.255866	0.287019	0.00617781	0.043686	0.649351	0.747366	0.035964	0.10593
CGS_XPR2_pc1=0_NF1_A549.311	NF1	A549	96 h	0.165348	0.244506	0.140478	0.302333	1	1	0.301698	0.39898
CGS_XPR2_pc1=0_INSM2_A549.311	INSM2	A549	96 h	0.175253	-2	-2	2	1	1	0.468531	0.548029
CGS_XPR2_pc1=0_FASN_A549.311	FASN	A549	96 h	0.176275	0.217886	0.118453	0.268553	1	1	0.185814	0.29657
CGS_XPR2_pc1=0_LACZ_A549.311	LACZ	A549	96 h	0.3639	-2	-2	2	1	1	1	1
CGS_XPR2_pc1=0_AKT2_HA1E.311	AKT2	HA1E	96 h	0.194914	0.109033	0.547895	0.683717	0.233766	0.39828	0.468531	0.548029
CGS_XPR2_pc1=0_AURKB_HA1E.311	AURKB	HA1E	96 h	0.328856	0.0930187	0.600789	0.719494	0.817183	0.879673	0.003996	0.0253864
CGS_XPR2_pc1=0_CAMK1_HA1E.311	CAMK1	HA1E	96 h	0.174706	0.171703	0.156316	0.316169	0.122877	0.255529	0.15984	0.26558
CGS_XPR2_pc1=0_KRAS_HA1E.311	KRAS	HA1E	96 h	0.163385	0.250277	0.0923684	0.240723	0.253746	0.410934	0.102897	0.194963
CGS_XPR2_pc1=0_CRKL_HA1E.311	CRKL	HA1E	96 h	0.239576	0.242519	0.0405263	0.156316	0.827173	0.880073	0.0799201	0.17982
CGS_XPR2_pc1=0_IGF2BP2_HA1E.311	IGF2BP2	HA1E	96 h	0.194384	0.0352548	0.816579	0.866157	0.101898	0.224667	0.0879121	0.184958
CGS_XPR2_pc1=0_PPP2R2C_HA1E.311	PPP2R2C	HA1E	96 h	0.254479	0.0660378	0.715526	0.781292	0.241758	0.39828	0.00699301	0.0359641
CGS_XPR2_pc1=0_BRAF_HA1E.311	BRAF	HA1E	96 h	0.190299	0.286084	0.00184211	0.0188657	0.0649351	0.165043	0.238761	0.348462
CGS_XPR2_pc1=0_PFDN2_HA1E.311	PFDN2	HA1E	96 h	0.234902	0.258135	0.0136842	0.0700726	0.0559441	0.157504	0.256743	0.364845
CGS_XPR2_pc1=0_DIDO1_HA1E.311	DIDO1	HA1E	96 h	0.322895	0.188306	0.0447368	0.164842	0.0999001	0.222948	0.00699301	0.0359641
CGS_XPR2_pc1=0_ERG_HA1E.311	ERG	HA1E	96 h	0.119647	0.13402	0.422105	0.596977	1	1	0.5005	0.566152
CGS_XPR2_pc1=0_RPS6_HA1E.311	RPS6	HA1E	96 h	0.552503	0.51619	0	0	0.024975	0.0972432	0.000999001	0.00924789
CGS_XPR2_pc1=0_AKT1_HA1E.311	AKT1	HA1E	96 h	0.130812	0.188683	0.0586842	0.183901	0.365634	0.508887	0.266733	0.372297
CGS_XPR2_pc1=0_MTOR_HA1E.311	MTOR	HA1E	96 h	0.376308	0.366101	0	0	0.002997	0.0249296	0.001998	0.0157891
CGS_XPR2_pc1=0_CXCR4_HA1E.311	CXCR4	HA1E	96 h	0.130197	0.11267	0.481316	0.635337	0.593407	0.713345	0.448551	0.532346
CGS_XPR2_pc1=0_CHMP2A_HA1E.311	CHMP2A	HA1E	96 h	0.66279	0.423344	0.000526316	0.00664786	0.000999001	0.0114261	0.000999001	0.00924789
CGS_XPR2_pc1=0_EGFR_HA1E.311	EGFR	HA1E	96 h	0.132461	0.20536	0.173684	0.334962	0.048951	0.149301	0.25974	0.367492
CGS_XPR2_pc1=0_TGFBR1_HA1E.311	TGFBR1	HA1E	96 h	0.14303	0.174768	0.139211	0.301792	1	1	0.183816	0.294834
CGS_XPR2_pc1=0_MTTP_HA1E.311	MTTP	HA1E	96 h	0.0944874	0.155458	0.216316	0.387023	1	1	0.565435	0.623132
CGS_XPR2_pc1=0_TP53_HA1E.311	TP53	HA1E	96 h	0.230107	0.0787975	0.472632	0.632304	1	1	0.0519481	0.131494
CGS_XPR2_pc1=0_MAPKAPK2_HA1E.311	MAPKAPK2	HA1E	96 h	0.239395	0.054265	0.791316	0.848451	1	1	0.00699301	0.0359641
CGS_XPR2_pc1=0_FN1_HA1E.311	FN1	HA1E	96 h	0.137227	0.152262	0.191842	0.358347	1	1	0.290709	0.389214
CGS_XPR2_pc1=0_TGFBR2_HA1E.311	TGFBR2	HA1E	96 h	0.170598	0.163488	0.259211	0.450714	0.00999001	0.0589733	0.317682	0.416716
CGS_XPR2_pc1=0_TLK2_HA1E.311	TLK2	HA1E	96 h	0.183644	0.230403	0.0421053	0.160324	0.232767	0.39828	0.028971	0.0893962
CGS_XPR2_pc1=0_AXL_HA1E.311	AXL	HA1E	96 h	0.183847	0.0558934	0.753947	0.814263	1	1	0.744256	0.780385
CGS_XPR2_pc1=0_HDAC3_HA1E.311	HDAC3	HA1E	96 h	0.371548	0.10305	0.443421	0.609704	1	1	0.001998	0.0157891
CGS_XPR2_pc1=0_SMAD2_HA1E.311	SMAD2	HA1E	96 h	0.309276	0.0878229	0.577632	0.708511	0.000999001	0.0114261	0.00599401	0.0340712
CGS_XPR2_pc1=0_CIC_HA1E.311	CIC	HA1E	96 h	0.132369	-2	-2	2	1	1	0.283716	0.385973
CGS_XPR2_pc1=0_HDAC1_HA1E.311	HDAC1	HA1E	96 h	0.166647	0.0770615	0.667632	0.756819	0.045954	0.142535	0.0829171	0.181521
CGS_XPR2_pc1=0_LUCIFERASE_HA1E.311	LUCIFERASE	HA1E	96 h	0.153224	-2	-2	2	1	1	1	1
CGS_XPR2_pc1=0_CDH1_HA1E.311	CDH1	HA1E	96 h	0.0842927	0.0750598	0.647368	0.742349	1	1	0.483516	0.559497
CGS_XPR2_pc1=0_JUN_HA1E.311	JUN	HA1E	96 h	0.500713	0.289057	0.0181579	0.084264	0.0879121	0.201099	0.000999001	0.00924789
CGS_XPR2_pc1=0_ERBB3_HA1E.311	ERBB3	HA1E	96 h	0.121972	0.241255	0.0326316	0.134605	0.559441	0.691741	0.267732	0.372297
CGS_XPR2_pc1=0_PIK3CA_HA1E.311	PIK3CA	HA1E	96 h	0.141937	0.222667	0.100263	0.252357	0.913087	0.944039	0.270729	0.37326
CGS_XPR2_pc1=0_EXO1_HA1E.311	EXO1	HA1E	96 h	0.113578	0.0376415	0.913421	0.932254	0.0629371	0.164535	0.217782	0.328192
CGS_XPR2_pc1=0_EGFP_HA1E.311	EGFP	HA1E	96 h	0.193348	-2	-2	2	1	1	0.0939061	0.187812
CGS_XPR2_pc1=0_SMAD4_HA1E.311	SMAD4	HA1E	96 h	0.191357	0.21373	0.0634211	0.194186	0.676324	0.773545	0.0869131	0.184958
CGS_XPR2_pc1=0_PTP4A1_HA1E.311	PTP4A1	HA1E	96 h	0.132211	0.232195	0.0436842	0.164231	0.0519481	0.153331	0.340659	0.434541
CGS_XPR2_pc1=0_MYC_HA1E.311	MYC	HA1E	96 h	0.383082	0.212458	0.103947	0.255144	0.017982	0.0802612	0.15984	0.26558
CGS_XPR2_pc1=0_KEAP1_HA1E.311	KEAP1	HA1E	96 h	0.284702	0.203686	0.0986842	0.250506	1	1	0.002997	0.0215784
CGS_XPR2_pc1=0_BCL2L1_HA1E.311	BCL2L1	HA1E	96 h	0.3675	0.333006	0	0	1	1	0.003996	0.0253864
CGS_XPR2_pc1=0_CTSK_HA1E.311	CTSK	HA1E	96 h	0.265931	0.0712886	0.635789	0.737416	1	1	0.012987	0.0525974
CGS_XPR2_pc1=0_SMAD3_HA1E.311	SMAD3	HA1E	96 h	0.341487	0.162959	0.163158	0.327418	1	1	0.00599401	0.0340712
CGS_XPR2_pc1=0_TINF2_HA1E.311	TINF2	HA1E	96 h	0.205095	0.284882	0.00973684	0.0578368	0.769231	0.848007	0.0849151	0.182202
CGS_XPR2_pc1=0_ZEB1_HA1E.311	ZEB1	HA1E	96 h	0.377201	0.108154	0.492105	0.638233	1	1	0.001998	0.0157891
CGS_XPR2_pc1=0_KRT19_HA1E.311	KRT19	HA1E	96 h	0.210263	0.215353	0.0228947	0.0999961	1	1	0.032967	0.0998253
CGS_XPR2_pc1=0_ACLY_HA1E.311	ACLY	HA1E	96 h	0.227949	0.0979666	0.522895	0.65805	1	1	0.018981	0.0698846
CGS_XPR2_pc1=0_LACZ_HA1E.311	LACZ	HA1E	96 h	0.417575	-2	-2	2	1	1	1	1
CGS_XPR2_pc1=0_HDAC2_HA1E.311	HDAC2	HA1E	96 h	0.202844	0.0921237	0.506053	0.647835	1	1	0.100899	0.194963
CGS_XPR2_pc1=0_ITGA11_HA1E.311	ITGA11	HA1E	96 h	0.22237	-2	-2	2	1	1	0.0519481	0.131494
CGS_XPR2_pc1=0_PLXNA1_HA1E.311	PLXNA1	HA1E	96 h	0.126534	0.246145	0.0342105	0.139185	0.00599401	0.040626	0.176823	0.289347
CGS_XPR2_pc1=0_KIT_HA1E.311	KIT	HA1E	96 h	0.196284	0.0676843	0.697895	0.770538	0.020979	0.0872537	0.024975	0.0858732
CGS_XPR2_pc1=0_MAST4_HA1E.311	MAST4	HA1E	96 h	0.280402	0.346503	0.000526316	0.00664786	0.000999001	0.0114261	0.00699301	0.0359641
CGS_XPR2_pc1=0_NF1_HA1E.311	NF1	HA1E	96 h	0.197551	0.198955	0.0513158	0.170231	1	1	0.154845	0.261301
CGS_XPR2_pc1=0_INSM2_HA1E.311	INSM2	HA1E	96 h	0.15094	-2	-2	2	1	1	0.687313	0.727743
CGS_XPR2_pc1=0_FASN_HA1E.311	FASN	HA1E	96 h	0.284992	0.119004	0.330263	0.514792	1	1	0.0959041	0.190631
CGS_XPR2_pc1=0_AKT2_HT29.311	AKT2	HT29	96 h	0.252618	0.274891	0.0166485	0.0797515	0.686314	0.77501	0.027972	0.0871435
CGS_XPR2_pc1=0_AURKB_HT29.311	AURKB	HT29	96 h	0.424399	0.345395	0.0117358	0.063804	0.260739	0.414916	0.000999001	0.00924789
CGS_XPR2_pc1=0_CAMK1_HT29.311	CAMK1	HT29	96 h	0.16038	0.156661	0.210972	0.382064	0.625375	0.730104	0.307692	0.405253
CGS_XPR2_pc1=0_KRAS_HT29.311	KRAS	HT29	96 h	0.177082	0.228217	0.0633188	0.194186	0.135864	0.267346	0.0889111	0.184958
CGS_XPR2_pc1=0_CRKL_HT29.311	CRKL	HT29	96 h	0.473426	0.383199	0.0010917	0.0124706	0.021978	0.0893773	0.000999001	0.00924789
CGS_XPR2_pc1=0_IGF2BP2_HT29.311	IGF2BP2	HT29	96 h	0.105339	-2	-2	2	1	1	0.792208	0.822678
CGS_XPR2_pc1=0_PPP2R2C_HT29.311	PPP2R2C	HT29	96 h	0.118862	0.125128	0.479258	0.635337	0.044955	0.141841	0.237762	0.348462
CGS_XPR2_pc1=0_BRAF_HT29.311	BRAF	HT29	96 h	0.530715	0.665623	0	0	0.000999001	0.0114261	0.000999001	0.00924789
CGS_XPR2_pc1=0_PFDN2_HT29.311	PFDN2	HT29	96 h	0.162211	-2	-2	2	1	1	0.204795	0.320549
CGS_XPR2_pc1=0_DIDO1_HT29.311	DIDO1	HT29	96 h	0.281166	0.449969	0	0	0.000999001	0.0114261	0.000999001	0.00924789
CGS_XPR2_pc1=0_ERG_HT29.311	ERG	HT29	96 h	0.136983	0.188539	0.154476	0.316169	1	1	0.0979021	0.192244
CGS_XPR2_pc1=0_RPS6_HT29.311	RPS6	HT29	96 h	0.558789	0.588834	0	0	0.000999001	0.0114261	0.000999001	0.00924789
CGS_XPR2_pc1=0_AKT1_HT29.311	AKT1	HT29	96 h	0.154529	0.109205	0.561954	0.695699	0.535465	0.680486	0.251748	0.359323
CGS_XPR2_pc1=0_MTOR_HT29.311	MTOR	HT29	96 h	0.255356	0.479422	0	0	0.0689311	0.168192	0.010989	0.0508634
CGS_XPR2_pc1=0_CXCR4_HT29.311	CXCR4	HT29	96 h	0.106341	0.196013	0.0906114	0.240723	0.132867	0.266277	0.425574	0.5145
CGS_XPR2_pc1=0_CHMP2A_HT29.311	CHMP2A	HT29	96 h	0.457634	0.493903	0	0	0.000999001	0.0114261	0.000999001	0.00924789
CGS_XPR2_pc1=0_EGFR_HT29.311	EGFR	HT29	96 h	0.0975152	0.289231	0.0158297	0.0796851	0.196803	0.34966	0.346653	0.438733
CGS_XPR2_pc1=0_TGFBR1_HT29.311	TGFBR1	HT29	96 h	0.185913	0.134196	0.393559	0.570181	1	1	0.501499	0.566152
CGS_XPR2_pc1=0_MTTP_HT29.311	MTTP	HT29	96 h	0.134516	0.195274	0.153384	0.316169	1	1	0.261738	0.368709
CGS_XPR2_pc1=0_TP53_HT29.311	TP53	HT29	96 h	0.176399	0.200343	0.0887009	0.240723	1	1	0.120879	0.21938
CGS_XPR2_pc1=0_MAPKAPK2_HT29.311	MAPKAPK2	HT29	96 h	0.115059	0.170567	0.274017	0.462404	1	1	0.322677	0.419869
CGS_XPR2_pc1=0_FN1_HT29.311	FN1	HT29	96 h	0.119711	0.1365	0.44869	0.611289	1	1	0.042957	0.120693
CGS_XPR2_pc1=0_TGFBR2_HT29.311	TGFBR2	HT29	96 h	0.0864741	0.191829	0.0906114	0.240723	0.989011	1	0.561439	0.623132
CGS_XPR2_pc1=0_TLK2_HT29.311	TLK2	HT29	96 h	0.193717	0.190466	0.144651	0.306866	0.256743	0.41214	0.0569431	0.140836
CGS_XPR2_pc1=0_AXL_HT29.311	AXL	HT29	96 h	0.169425	0.0953861	0.714793	0.781292	1	1	0.0769231	0.174287
CGS_XPR2_pc1=0_HDAC3_HT29.311	HDAC3	HT29	96 h	0.352818	0.19005	0.190775	0.358347	1	1	0.000999001	0.00924789
CGS_XPR2_pc1=0_SMAD2_HT29.311	SMAD2	HT29	96 h	0.218047	0.0333326	0.854804	0.887681	0.0929071	0.209901	0.015984	0.0609272
CGS_XPR2_pc1=0_CIC_HT29.311	CIC	HT29	96 h	0.194547	-2	-2	2	1	1	0.0739261	0.171086
CGS_XPR2_pc1=0_HDAC1_HT29.311	HDAC1	HT29	96 h	0.123995	0.111563	0.536026	0.671729	0.350649	0.505266	0.5005	0.566152
CGS_XPR2_pc1=0_LUCIFERASE_HT29.311	LUCIFERASE	HT29	96 h	0.110962	-2	-2	2	1	1	1	1
CGS_XPR2_pc1=0_CDH1_HT29.311	CDH1	HT29	96 h	0.292501	0.326174	0.00600437	0.043495	1	1	0.003996	0.0253864
CGS_XPR2_pc1=0_JUN_HT29.311	JUN	HT29	96 h	0.0959386	0.260069	0.0682314	0.202647	0.363636	0.508887	0.345654	0.438733
CGS_XPR2_pc1=0_ERBB3_HT29.311	ERBB3	HT29	96 h	0.139564	0.351323	0.0084607	0.0546267	0.505495	0.646892	0.0819181	0.180554
CGS_XPR2_pc1=0_PIK3CA_HT29.311	PIK3CA	HT29	96 h	0.292625	0.429466	0.00327511	0.0262894	0.0849151	0.196702	0.000999001	0.00924789
CGS_XPR2_pc1=0_EXO1_HT29.311	EXO1	HT29	96 h	0.142369	0.207216	0.142467	0.304408	0.807193	0.879264	0.043956	0.120693
CGS_XPR2_pc1=0_EGFP_HT29.311	EGFP	HT29	96 h	0.173697	-2	-2	2	1	1	0.491508	0.564711
CGS_XPR2_pc1=0_SMAD4_HT29.311	SMAD4	HT29	96 h	0.189013	0.130439	0.454421	0.61627	0.296703	0.452473	0.03996	0.113571
CGS_XPR2_pc1=0_PTP4A1_HT29.311	PTP4A1	HT29	96 h	0.171109	0.199858	0.148472	0.312738	0.011988	0.0626802	0.025974	0.0858732
CGS_XPR2_pc1=0_MYC_HT29.311	MYC	HT29	96 h	0.511823	0.59327	0	0	0.000999001	0.0114261	0.954046	0.966983
CGS_XPR2_pc1=0_KEAP1_HT29.311	KEAP1	HT29	96 h	0.425155	0.29628	0.00218341	0.0202647	1	1	0.000999001	0.00924789
CGS_XPR2_pc1=0_BCL2L1_HT29.311	BCL2L1	HT29	96 h	0.19156	0.154141	0.298581	0.487244	1	1	0.015984	0.0609272
CGS_XPR2_pc1=0_CTSK_HT29.311	CTSK	HT29	96 h	0.149505	0.131644	0.44869	0.611289	1	1	0.043956	0.120693
CGS_XPR2_pc1=0_SMAD3_HT29.311	SMAD3	HT29	96 h	0.148003	0.14106	0.434498	0.604252	1	1	0.04995	0.12947
CGS_XPR2_pc1=0_TINF2_HT29.311	TINF2	HT29	96 h	0.207607	0.147139	0.346616	0.533398	0.367632	0.508887	0.011988	0.052488
CGS_XPR2_pc1=0_ZEB1_HT29.311	ZEB1	HT29	96 h	0.1865	0.0927783	0.6381	0.737416	1	1	0.047952	0.1284
CGS_XPR2_pc1=0_KRT19_HT29.311	KRT19	HT29	96 h	0.155588	0.123026	0.50464	0.647835	1	1	0.043956	0.120693
CGS_XPR2_pc1=0_ACLY_HT29.311	ACLY	HT29	96 h	0.291833	0.313782	0.00300218	0.0254757	1	1	0.004995	0.02997
CGS_XPR2_pc1=0_LACZ_HT29.311	LACZ	HT29	96 h	0.154565	-2	-2	2	1	1	1	1
CGS_XPR2_pc1=0_HDAC2_HT29.311	HDAC2	HT29	96 h	0.201522	0.108097	0.509825	0.649863	1	1	0.027972	0.0871435
CGS_XPR2_pc1=0_ITGA11_HT29.311	ITGA11	HT29	96 h	0.130943	-2	-2	2	1	1	0.206793	0.32212
CGS_XPR2_pc1=0_PLXNA1_HT29.311	PLXNA1	HT29	96 h	0.172827	0.173893	0.210153	0.382064	0.285714	0.443099	0.0919081	0.184958
CGS_XPR2_pc1=0_KIT_HT29.311	KIT	HT29	96 h	0.206253	0.256248	0.0461245	0.165048	0.962038	0.978072	0.0629371	0.154482
CGS_XPR2_pc1=0_MAST4_HT29.311	MAST4	HT29	96 h	0.186929	-2	-2	2	1	1	0.0909091	0.184958
CGS_XPR2_pc1=0_NF1_HT29.311	NF1	HT29	96 h	0.121229	0.0960097	0.60071	0.719494	1	1	0.337662	0.434137
CGS_XPR2_pc1=0_INSM2_HT29.311	INSM2	HT29	96 h	0.170619	-2	-2	2	1	1	0.154845	0.261301
CGS_XPR2_pc1=0_FASN_HT29.311	FASN	HT29	96 h	0.378992	0.403813	0	0	1	1	0.000999001	0.00924789
CGS_XPR2_pc1=0_AKT2_MCF7.311	AKT2	MCF7	96 h	0.174897	0.210095	0.073487	0.211899	0.002997	0.0249296	0.210789	0.323676
CGS_XPR2_pc1=0_AURKB_MCF7.311	AURKB	MCF7	96 h	0.30712	0.187771	0.283573	0.47051	0.150849	0.287556	0.003996	0.0253864
CGS_XPR2_pc1=0_CAMK1_MCF7.311	CAMK1	MCF7	96 h	0.0852296	0.13504	0.173199	0.334962	0.776224	0.850593	0.878122	0.900353
CGS_XPR2_pc1=0_KRAS_MCF7.311	KRAS	MCF7	96 h	0.149715	0.101504	0.403458	0.581685	0.041958	0.134707	0.237762	0.348462
CGS_XPR2_pc1=0_CRKL_MCF7.311	CRKL	MCF7	96 h	0.200944	0.246454	0.00317003	0.0261527	0.01998	0.0850312	0.0919081	0.184958
CGS_XPR2_pc1=0_IGF2BP2_MCF7.311	IGF2BP2	MCF7	96 h	0.116641	0.171083	0.104899	0.255369	0.010989	0.0609391	0.829171	0.855578
CGS_XPR2_pc1=0_PPP2R2C_MCF7.311	PPP2R2C	MCF7	96 h	0.146313	0.232667	0.051585	0.170231	0.385614	0.514008	0.400599	0.491644
CGS_XPR2_pc1=0_BRAF_MCF7.311	BRAF	MCF7	96 h	0.176719	-0.0430654	0.840634	0.879114	0.851149	0.890059	0.036963	0.106929
CGS_XPR2_pc1=0_PFDN2_MCF7.311	PFDN2	MCF7	96 h	0.132741	0.206818	0.108646	0.260224	0.04995	0.14985	0.207792	0.322127
CGS_XPR2_pc1=0_DIDO1_MCF7.311	DIDO1	MCF7	96 h	0.277811	0.399346	0	0	0.02997	0.10969	0.00699301	0.0359641
CGS_XPR2_pc1=0_ERG_MCF7.311	ERG	MCF7	96 h	0.124229	0.107994	0.34755	0.533398	1	1	0.10989	0.204623
CGS_XPR2_pc1=0_RPS6_MCF7.311	RPS6	MCF7	96 h	0.60203	0.570515	0	0	0.000999001	0.0114261	0.000999001	0.00924789
CGS_XPR2_pc1=0_AKT1_MCF7.311	AKT1	MCF7	96 h	0.151954	0.136341	0.308357	0.492377	0.03996	0.134707	0.163836	0.269456
CGS_XPR2_pc1=0_MTOR_MCF7.311	MTOR	MCF7	96 h	0.239832	0.307639	0.00172911	0.0183409	0.001998	0.0182817	0.00699301	0.0359641
CGS_XPR2_pc1=0_CXCR4_MCF7.311	CXCR4	MCF7	96 h	0.116821	0.0932116	0.459366	0.617338	1	1	0.608392	0.65488
CGS_XPR2_pc1=0_CHMP2A_MCF7.311	CHMP2A	MCF7	96 h	0.210444	0.266222	0.010951	0.0632174	0.041958	0.134707	0.025974	0.0858732
CGS_XPR2_pc1=0_EGFR_MCF7.311	EGFR	MCF7	96 h	0.118008	0.205037	0.0665706	0.199712	0.23976	0.39828	0.298701	0.398268
CGS_XPR2_pc1=0_TGFBR1_MCF7.311	TGFBR1	MCF7	96 h	0.176615	0.190922	0.0945245	0.24412	1	1	0.0639361	0.154592
CGS_XPR2_pc1=0_MTTP_MCF7.311	MTTP	MCF7	96 h	0.094312	-0.0724311	0.925648	0.941499	1	1	0.202797	0.318962
CGS_XPR2_pc1=0_TP53_MCF7.311	TP53	MCF7	96 h	0.307971	0.248383	0.0919308	0.240723	1	1	0.004995	0.02997
CGS_XPR2_pc1=0_MAPKAPK2_MCF7.311	MAPKAPK2	MCF7	96 h	0.17128	-0.00637691	0.932565	0.942081	1	1	0.102897	0.194963
CGS_XPR2_pc1=0_FN1_MCF7.311	FN1	MCF7	96 h	0.108406	0.165424	0.131988	0.290375	1	1	0.142857	0.2462
CGS_XPR2_pc1=0_TGFBR2_MCF7.311	TGFBR2	MCF7	96 h	0.177454	0.244171	0.0273775	0.114523	0.0669331	0.167791	0.102897	0.194963
CGS_XPR2_pc1=0_TLK2_MCF7.311	TLK2	MCF7	96 h	0.270027	0.107918	0.514986	0.653614	0.744256	0.825447	0.00799201	0.0398371
CGS_XPR2_pc1=0_AXL_MCF7.311	AXL	MCF7	96 h	0.100216	0.115393	0.417291	0.592993	1	1	0.102897	0.194963
CGS_XPR2_pc1=0_HDAC3_MCF7.311	HDAC3	MCF7	96 h	0.211402	0.0632046	0.61585	0.726517	1	1	0.121878	0.21938
CGS_XPR2_pc1=0_SMAD2_MCF7.311	SMAD2	MCF7	96 h	0.179632	0.113083	0.383285	0.56286	0.288711	0.443985	0.027972	0.0871435
CGS_XPR2_pc1=0_CIC_MCF7.311	CIC	MCF7	96 h	0.196235	-2	-2	2	1	1	0.014985	0.059209
CGS_XPR2_pc1=0_HDAC1_MCF7.311	HDAC1	MCF7	96 h	0.181001	0.0972207	0.476081	0.634063	0.904096	0.940054	0.025974	0.0858732
CGS_XPR2_pc1=0_LUCIFERASE_MCF7.311	LUCIFERASE	MCF7	96 h	0.194642	-2	-2	2	1	1	1	1
CGS_XPR2_pc1=0_CDH1_MCF7.311	CDH1	MCF7	96 h	0.0968317	0.154834	0.166282	0.330086	1	1	0.242757	0.352576
CGS_XPR2_pc1=0_JUN_MCF7.311	JUN	MCF7	96 h	0.150113	0.136694	0.117579	0.268553	0.017982	0.0802612	0.589411	0.639775
CGS_XPR2_pc1=0_ERBB3_MCF7.311	ERBB3	MCF7	96 h	0.119359	0.196101	0.0711816	0.209316	0.728272	0.812645	0.727273	0.767545
CGS_XPR2_pc1=0_PIK3CA_MCF7.311	PIK3CA	MCF7	96 h	0.183688	0.279869	0.0118156	0.063804	0.372627	0.508887	0.027972	0.0871435
CGS_XPR2_pc1=0_EXO1_MCF7.311	EXO1	MCF7	96 h	0.142332	0.112413	0.348415	0.533398	0.133866	0.266277	0.0699301	0.163003
CGS_XPR2_pc1=0_EGFP_MCF7.311	EGFP	MCF7	96 h	0.195702	-2	-2	2	1	1	0.0669331	0.158294
CGS_XPR2_pc1=0_SMAD4_MCF7.311	SMAD4	MCF7	96 h	0.308392	0.264197	0.0541787	0.174903	0.0629371	0.164535	0.004995	0.02997
CGS_XPR2_pc1=0_PTP4A1_MCF7.311	PTP4A1	MCF7	96 h	0.0978518	0.168761	0.0449568	0.164842	0.00999001	0.0589733	0.845155	0.869302
CGS_XPR2_pc1=0_MYC_MCF7.311	MYC	MCF7	96 h	0.283741	0.370852	0.00172911	0.0183409	0.11988	0.252162	0.998002	1
CGS_XPR2_pc1=0_KEAP1_MCF7.311	KEAP1	MCF7	96 h	0.341038	0.132046	0.276657	0.46296	1	1	0.000999001	0.00924789
CGS_XPR2_pc1=0_BCL2L1_MCF7.311	BCL2L1	MCF7	96 h	0.0720585	0.0609023	0.631124	0.735074	1	1	0.196803	0.311045
CGS_XPR2_pc1=0_CTSK_MCF7.311	CTSK	MCF7	96 h	0.222326	-0.00698183	0.834582	0.877814	1	1	0.048951	0.128944
CGS_XPR2_pc1=0_SMAD3_MCF7.311	SMAD3	MCF7	96 h	0.127334	0.0824404	0.427666	0.601962	1	1	0.324675	0.420779
CGS_XPR2_pc1=0_TINF2_MCF7.311	TINF2	MCF7	96 h	0.179115	0.148503	0.169164	0.332727	0.184815	0.338212	0.10989	0.204623
CGS_XPR2_pc1=0_ZEB1_MCF7.311	ZEB1	MCF7	96 h	0.133187	0.046501	0.812104	0.864498	1	1	0.288711	0.389214
CGS_XPR2_pc1=0_KRT19_MCF7.311	KRT19	MCF7	96 h	0.180246	-0.0560534	0.910951	0.932254	1	1	0.047952	0.1284
CGS_XPR2_pc1=0_ACLY_MCF7.311	ACLY	MCF7	96 h	0.284794	0.28369	0.00403458	0.0315334	1	1	0.003996	0.0253864
CGS_XPR2_pc1=0_LACZ_MCF7.311	LACZ	MCF7	96 h	0.162713	-2	-2	2	1	1	1	1
CGS_XPR2_pc1=0_HDAC2_MCF7.311	HDAC2	MCF7	96 h	0.191763	0.119486	0.272622	0.462404	1	1	0.012987	0.0525974
CGS_XPR2_pc1=0_ITGA11_MCF7.311	ITGA11	MCF7	96 h	0.116973	-2	-2	2	1	1	0.0749251	0.172168
CGS_XPR2_pc1=0_PLXNA1_MCF7.311	PLXNA1	MCF7	96 h	0.127393	0.220506	0.0164265	0.0797515	0.0809191	0.189849	0.146853	0.250423
CGS_XPR2_pc1=0_KIT_MCF7.311	KIT	MCF7	96 h	0.196453	0.111507	0.429683	0.601962	0.387612	0.514008	0.420579	0.512284
CGS_XPR2_pc1=0_MAST4_MCF7.311	MAST4	MCF7	96 h	0.141145	0.0712128	0.622478	0.728627	0.000999001	0.0114261	0.356643	0.443969
CGS_XPR2_pc1=0_NF1_MCF7.311	NF1	MCF7	96 h	0.242128	0.201675	0.118156	0.268553	1	1	0.025974	0.0858732
CGS_XPR2_pc1=0_INSM2_MCF7.311	INSM2	MCF7	96 h	0.117823	-2	-2	2	1	1	0.225774	0.335554
CGS_XPR2_pc1=0_FASN_MCF7.311	FASN	MCF7	96 h	0.222841	0.128846	0.293084	0.480916	1	1	0.012987	0.0525974
CGS_XPR2_pc1=0_AKT2_PC3.311	AKT2	PC3	96 h	0.118091	0.120211	0.259502	0.450714	0.69031	0.77501	0.416583	0.509332
CGS_XPR2_pc1=0_AURKB_PC3.311	AURKB	PC3	96 h	0.332632	0.0806957	0.498558	0.643791	1	1	0.000999001	0.00924789
CGS_XPR2_pc1=0_CAMK1_PC3.311	CAMK1	PC3	96 h	0.127557	0.126517	0.122412	0.275426	0.22977	0.39828	0.792208	0.822678
CGS_XPR2_pc1=0_KRAS_PC3.311	KRAS	PC3	96 h	0.110382	0.110501	0.303801	0.490374	0.631369	0.731269	0.238761	0.348462
CGS_XPR2_pc1=0_CRKL_PC3.311	CRKL	PC3	96 h	0.324656	0.194359	0.116383	0.268553	0.311688	0.460699	0.000999001	0.00924789
CGS_XPR2_pc1=0_IGF2BP2_PC3.311	IGF2BP2	PC3	96 h	0.161541	0.206352	0.053211	0.173667	0.168831	0.318517	0.955045	0.966983
CGS_XPR2_pc1=0_PPP2R2C_PC3.311	PPP2R2C	PC3	96 h	0.151907	0.117855	0.252425	0.44361	0.033966	0.117279	0.424575	0.5145
CGS_XPR2_pc1=0_BRAF_PC3.311	BRAF	PC3	96 h	0.126861	0.158664	0.103014	0.255144	1	1	0.17982	0.292772
CGS_XPR2_pc1=0_PFDN2_PC3.311	PFDN2	PC3	96 h	0.221615	0.234637	0.0112713	0.0632174	0.112887	0.240213	0.0819181	0.180554
CGS_XPR2_pc1=0_DIDO1_PC3.311	DIDO1	PC3	96 h	0.303491	0.351772	0	0	0.041958	0.134707	0.0519481	0.131494
CGS_XPR2_pc1=0_ERG_PC3.311	ERG	PC3	96 h	0.110781	0.162308	0.117431	0.268553	0.368631	0.508887	0.480519	0.558022
CGS_XPR2_pc1=0_RPS6_PC3.311	RPS6	PC3	96 h	0.539489	0.480072	0.00209699	0.0200905	0.000999001	0.0114261	0.000999001	0.00924789
CGS_XPR2_pc1=0_AKT1_PC3.311	AKT1	PC3	96 h	0.149258	0.0925433	0.442988	0.609704	0.470529	0.606387	0.765235	0.799794
CGS_XPR2_pc1=0_MTOR_PC3.311	MTOR	PC3	96 h	0.319687	0.457957	0	0	0.000999001	0.0114261	0.000999001	0.00924789
CGS_XPR2_pc1=0_CXCR4_PC3.311	CXCR4	PC3	96 h	0.137528	-0.0133466	0.931062	0.942081	0.978022	0.983396	0.824176	0.853141
CGS_XPR2_pc1=0_CHMP2A_PC3.311	CHMP2A	PC3	96 h	0.164533	0.266147	0.0492792	0.168718	0.011988	0.0626802	0.0659341	0.157078
CGS_XPR2_pc1=0_EGFR_PC3.311	EGFR	PC3	96 h	0.127514	0.103525	0.331062	0.514792	0.0599401	0.163717	0.59041	0.639775
CGS_XPR2_pc1=0_TGFBR1_PC3.311	TGFBR1	PC3	96 h	0.134841	-0.0124315	0.869725	0.897654	1	1	0.284715	0.385973
CGS_XPR2_pc1=0_MTTP_PC3.311	MTTP	PC3	96 h	0.220583	-0.00975748	0.819921	0.866607	1	1	0.222777	0.332626
CGS_XPR2_pc1=0_TP53_PC3.311	TP53	PC3	96 h	0.171476	0.110603	0.243775	0.430959	1	1	0.0899101	0.184958
CGS_XPR2_pc1=0_MAPKAPK2_PC3.311	MAPKAPK2	PC3	96 h	0.213847	0.0488075	0.696199	0.770538	1	1	0.273726	0.375793
CGS_XPR2_pc1=0_FN1_PC3.311	FN1	PC3	96 h	0.0918793	0.0490849	0.645609	0.742349	1	1	0.589411	0.639775
CGS_XPR2_pc1=0_TGFBR2_PC3.311	TGFBR2	PC3	96 h	0.125592	0.13687	0.156488	0.316169	0.849151	0.890059	0.924076	0.941511
CGS_XPR2_pc1=0_TLK2_PC3.311	TLK2	PC3	96 h	0.185604	0.0903447	0.517169	0.653614	0.033966	0.117279	0.555445	0.622713
CGS_XPR2_pc1=0_AXL_PC3.311	AXL	PC3	96 h	0.138126	0.201034	0.0262123	0.111215	1	1	0.321678	0.419869
CGS_XPR2_pc1=0_SMAD2_PC3.311	SMAD2	PC3	96 h	0.159136	0.0483403	0.676016	0.761697	0.418581	0.551082	0.046953	0.127838
CGS_XPR2_pc1=0_CIC_PC3.311	CIC	PC3	96 h	0.133099	-2	-2	2	1	1	0.625375	0.668718
CGS_XPR2_pc1=0_HDAC1_PC3.311	HDAC1	PC3	96 h	0.145845	0.195293	0.0395806	0.156316	1	1	0.335664	0.433287
CGS_XPR2_pc1=0_LUCIFERASE_PC3.311	LUCIFERASE	PC3	96 h	0.0954422	-2	-2	2	1	1	1	1
CGS_XPR2_pc1=0_CDH1_PC3.311	CDH1	PC3	96 h	0.141671	0.0613177	0.692005	0.770538	1	1	0.210789	0.323676
CGS_XPR2_pc1=0_JUN_PC3.311	JUN	PC3	96 h	0.0852043	0.0111541	0.836435	0.877814	0.00799201	0.0522335	0.597403	0.645195
CGS_XPR2_pc1=0_ERBB3_PC3.311	ERBB3	PC3	96 h	0.170104	0.0929998	0.377195	0.561976	0.171828	0.320863	0.121878	0.21938
CGS_XPR2_pc1=0_PIK3CA_PC3.311	PIK3CA	PC3	96 h	0.106053	0.212277	0.115596	0.268553	0.827173	0.880073	0.498501	0.566152
CGS_XPR2_pc1=0_EXO1_PC3.311	EXO1	PC3	96 h	0.186435	0.0478589	0.677064	0.761697	0.182817	0.337935	0.213786	0.325196
CGS_XPR2_pc1=0_EGFP_PC3.311	EGFP	PC3	96 h	0.120792	-2	-2	2	1	1	0.476523	0.555372
CGS_XPR2_pc1=0_SMAD4_PC3.311	SMAD4	PC3	96 h	0.133796	0.0833459	0.483617	0.635384	0.461538	0.599018	0.216783	0.328192
CGS_XPR2_pc1=0_PTP4A1_PC3.311	PTP4A1	PC3	96 h	0.108311	0.175088	0.0584535	0.183901	0.028971	0.108198	0.278721	0.381036
CGS_XPR2_pc1=0_MYC_PC3.311	MYC	PC3	96 h	0.276672	0.500725	0	0	0.0679321	0.167994	0.000999001	0.00924789
CGS_XPR2_pc1=0_KEAP1_PC3.311	KEAP1	PC3	96 h	0.315225	-0.0104723	0.847444	0.883126	1	1	0.012987	0.0525974
CGS_XPR2_pc1=0_BCL2L1_PC3.311	BCL2L1	PC3	96 h	0.114658	0.09942	0.37405	0.561976	1	1	0.563437	0.623132
CGS_XPR2_pc1=0_CTSK_PC3.311	CTSK	PC3	96 h	0.217364	0.0951064	0.406553	0.583315	1	1	0.354645	0.443649
CGS_XPR2_pc1=0_SMAD3_PC3.311	SMAD3	PC3	96 h	0.187342	0.095082	0.369332	0.560456	0.243756	0.39828	0.181818	0.294545
CGS_XPR2_pc1=0_TINF2_PC3.311	TINF2	PC3	96 h	0.0672671	0.160117	0.111927	0.265938	0.605395	0.719397	0.59041	0.639775
CGS_XPR2_pc1=0_ZEB1_PC3.311	ZEB1	PC3	96 h	0.154628	0.185948	0.0209699	0.0943644	1	1	0.183816	0.294834
CGS_XPR2_pc1=0_HDAC3_PC3.311	HDAC3	PC3	96 h	0.364245	0.146317	0.271822	0.462404	1	1	0.000999001	0.00924789
CGS_XPR2_pc1=0_KRT19_PC3.311	KRT19	PC3	96 h	0.100659	0.0554384	0.685452	0.768224	1	1	0.243756	0.352576
CGS_XPR2_pc1=0_ACLY_PC3.311	ACLY	PC3	96 h	0.152323	0.0579794	0.710616	0.781292	1	1	0.137862	0.241887
CGS_XPR2_pc1=0_LACZ_PC3.311	LACZ	PC3	96 h	0.116665	-2	-2	2	1	1	1	1
CGS_XPR2_pc1=0_HDAC2_PC3.311	HDAC2	PC3	96 h	0.176535	0.16631	0.0857143	0.235714	1	1	0.0899101	0.184958
CGS_XPR2_pc1=0_ITGA11_PC3.311	ITGA11	PC3	96 h	0.160048	-2	-2	2	1	1	0.0909091	0.184958
CGS_XPR2_pc1=0_PLXNA1_PC3.311	PLXNA1	PC3	96 h	0.13461	0.305515	0.00943644	0.0571964	0.024975	0.0972432	0.161838	0.267528
CGS_XPR2_pc1=0_KIT_PC3.311	KIT	PC3	96 h	0.147114	-0.0547427	0.988991	0.992332	0.609391	0.719474	0.144855	0.248323
CGS_XPR2_pc1=0_MAST4_PC3.311	MAST4	PC3	96 h	0.0453395	0.292138	0.000262123	0.00379878	0.000999001	0.0114261	0.962038	0.971029
CGS_XPR2_pc1=0_NF1_PC3.311	NF1	PC3	96 h	0.185016	0.0880048	0.435387	0.604252	1	1	0.023976	0.0835293
CGS_XPR2_pc1=0_INSM2_PC3.311	INSM2	PC3	96 h	0.226332	-2	-2	2	1	1	0.251748	0.359323
CGS_XPR2_pc1=0_FASN_PC3.311	FASN	PC3	96 h	0.26011	0.0960202	0.287025	0.473591	1	1	0.00799201	0.0398371
